# Supplementary material for: An In Silico Analysis of Malaria Pre-Erythrocytic-Stage Antigens Interpreting Worldwide Genetic Data to Suggest Vaccine Candidate Variants and Epitopes
Source: Microorganisms. 2022 May 25;10(6):1090. doi: 10.3390/microorganisms10061090 (PMC9231253; doi:10.3390/microorganisms10061090)
Supplement: Supplementary file 1 [file microorganisms-10-01090-s001.zip]

Archive with 4 entries (4 files):
- microorganisms-1619852-supplementary.pdf
- Supplemental Table S3_FST values_Regions_Ouattara.xls
- Supplemental Table S4_FST values_Countries_Ouattara.xlsx
- Supplemental Table S5_Haplotype distribution_countries_Ouattara.xlsx
