# Supplementary material for: An In Silico Analysis of Malaria Pre-Erythrocytic-Stage Antigens Interpreting Worldwide Genetic Data to Suggest Vaccine Candidate Variants and Epitopes
Source: Microorganisms. 2022 May 25;10(6):1090. doi: 10.3390/microorganisms10061090 (PMC9231253; doi:10.3390/microorganisms10061090)
Supplement: Supplementary file 1 [file microorganisms-10-01090-s001.zip › Supplemental Table S3_FST values_Regions_Ouattara.xls]

## Sheet: Celtos
Manuscript title: Analyses of major malaria pre-erythrocytic stage antigens using worldwide isolates identify vaccine candidate variants and epitopes.
Ouattara et al.
Supplemental Table 3: Fst estimates between continents
		South America	Africa	Asia	Oceania
	South America
	Africa	0.26238
	Asia	0.38411	0.12556
	Australia	0.49703	0.19515	0.0986

## Sheet: CSP
Manuscript title: Analyses of major malaria pre-erythrocytic stage antigens using worldwide isolates identify vaccine candidate variants and epitopes.
Ouattara et al.
Supplemental Table 3: Fst estimates between continents
	South America	Africa	Asia	Oceania
South America
Africa	0.07438
Asia	0.15886	0.17619
Australia	0.20811	0.19635	0.11998

## Sheet: LSA1
Manuscript title: Analyses of major malaria pre-erythrocytic stage antigens using worldwide isolates identify vaccine candidate variants and epitopes.
Ouattara et al.
Supplemental Table 3: Fst estimates between continents
	South America	Africa	Asia	Oceania
South America
Africa	0.09047
Asia	0.08379	0.06421
Australia	0.09722	0.08544	0.0909

## Sheet: LSA3
Manuscript title: Analyses of major malaria pre-erythrocytic stage antigens using worldwide isolates identify vaccine candidate variants and epitopes.
Ouattara et al.
Supplemental Table 3: Fst estimates between continents
	South America	Africa	Asia	Oceania
South America
Africa	0.05555
Asia	0.1589	0.09789
Australia	0.13639	0.0564	0.06177

## Sheet: P36
Manuscript title: Analyses of major malaria pre-erythrocytic stage antigens using worldwide isolates identify vaccine candidate variants and epitopes.
Ouattara et al.
Supplemental Table 3: Fst estimates between continents
	South America	Africa	Asia	Oceania
South America
Africa	0.05112
Asia	0.57971	0.41861
Australia	0.80977	0.68023	0.13027

## Sheet: P52
Manuscript title: Analyses of major malaria pre-erythrocytic stage antigens using worldwide isolates identify vaccine candidate variants and epitopes.
Ouattara et al.
Supplemental Table 3: Fst estimates between continents
	South America	Africa	Asia	Oceania
South America
Africa	0.15178
Asia	0.37506	0.28637
Australia	0.39871	0.32307	0.17775

## Sheet: SPECT2
Manuscript title: Analyses of major malaria pre-erythrocytic stage antigens using worldwide isolates identify vaccine candidate variants and epitopes.
Ouattara et al.
Supplemental Table 3: Fst estimates between continents
	South America	Africa	Asia	Oceania
South America
Africa	0.18259
Asia	0.34741	0.18803
Australia	0.14355	0.22795	0.32869

## Sheet: SAP1
Manuscript title: Analyses of major malaria pre-erythrocytic stage antigens using worldwide isolates identify vaccine candidate variants and epitopes.
Ouattara et al.
Supplemental Table 3: Fst estimates between continents
	South America	Africa	Asia	Oceania
South America
Africa	0.04154
Asia	0.10904	0.0532
Australia	0.08858	0.05292	0.07841

## Sheet: UIS3
Manuscript title: Analyses of major malaria pre-erythrocytic stage antigens using worldwide isolates identify vaccine candidate variants and epitopes.
Ouattara et al.
Supplemental Table 3: Fst estimates between continents
	South America	Africa	Asia	Oceania
South America
Africa	0.02575
Asia	0.06321	0.0052
Australia	0.09827	0.06448	0.09732

## Sheet: UIS4
Manuscript title: Analyses of major malaria pre-erythrocytic stage antigens using worldwide isolates identify vaccine candidate variants and epitopes.
Ouattara et al.
Supplemental Table 3: Fst estimates between continents
	South America	Africa	Asia	Oceania
South America
Africa	0.10501
Asia	0.24182	0.39776
Australia	0.10568	0.21152	0.24369
