# Supplementary material for: An In Silico Analysis of Malaria Pre-Erythrocytic-Stage Antigens Interpreting Worldwide Genetic Data to Suggest Vaccine Candidate Variants and Epitopes
Source: Microorganisms. 2022 May 25;10(6):1090. doi: 10.3390/microorganisms10061090 (PMC9231253; doi:10.3390/microorganisms10061090)
Supplement: Supplementary file 1 [file microorganisms-10-01090-s001.zip › Supplemental Table S4_FST values_Countries_Ouattara.xlsx]

## Sheet: Celtos
Analyses of major malaria pre-erythrocytic stage antigens using worldwide isolates identify vaccine candidate variants and epitopes.
Ouattara et al.
Supplemental Table 4: Fst between countries
		Brazil	Burkina Faso	Cambodia	Colombia	French Guiana	Guinea	Kenya	Malawi	Mali	Myanmar	PNG	Peru	Tanzania	Thailand	Cameroon
	Brazil
	Burkina	0.4061
	Cambodia	0.5327	0.1057
	Colombia	0.6354	0.1614	0.3142
	French Guiana	0.1156	0.2792	0.3904	0.4349
	Guinea	0.4207	-0.0018	0.1052	0.1476	0.2842
	Kenya	0.4718	0.0114	0.1152	0.1524	0.3279	0.0081
	Malawi	0.4503	0.0102	0.1164	0.1741	0.3025	0.0163	0.0154
	Mali	0.4234	0.0062	0.1144	0.1319	0.2713	0.0037	0.0163	0.0084
	Myanmar	0.698	0.204	0.0664	0.4756	0.5523	0.2117	0.2284	0.2335	0.2343
	PNG	0.6889	0.1859	0.1135	0.4322	0.5342	0.1847	0.1973	0.2063	0.2085	0.0822
	Peru	0	0.4403	0.5697	0.6863	0.2	0.4565	0.5083	0.4867	0.4606	0.7389	0.7317
	Tanzania	0.4653	0.0058	0.1238	0.1486	0.3277	0.0085	0.0048	0.0106	0.0181	0.2339	0.2101	0.5004
	Thailand	0.6437	0.1663	0.0341	0.4081	0.4897	0.1727	0.1903	0.193	0.1863	0.0261	0.0977	0.686	0.1969
	Cameroon	0.4584	0.0063	0.1138	0.1414	0.3211	0.0075	0.0162	0.0187	0.0051	0.2191	0.2039	0.4927	0.0157	0.1751

## Sheet: UIS4
Analyses of major malaria pre-erythrocytic stage antigens using worldwide isolates identify vaccine candidate variants and epitopes.
Ouattara et al.
Supplemental Table 4: Fst between countries
	Brazil	Burkina Faso	Cambodia	Cameroon	Colombia	French Guiana	Guinea	Kenya	Malawi	Mali	Myanmar	PNG	Peru	Tanzania	Thailand
Brazil
Burkina	0.4744
Cambodia	0.08705	0.41391
Cameroon	0.58973	0.0097	0.53173
Colombia	0.56842	0.06404	0.47731	0.10156
French Guiana	0.48571	0.09378	0.39135	0.14981	-0.02679
Guinea	0.47397	-0.00096	0.40826	0.01832	0.03563	0.05993
Kenya	0.36153	0.09014	0.28932	0.14734	0.05348	0.0193	0.05708
Malawi	0.51035	0.04975	0.42921	0.08402	-0.0245	-0.00091	0.02437	0.03911
Mali	0.43228	0.01341	0.36396	0.04627	0.03663	0.04277	-0.00142	0.02299	0.02128
Myanmar	0	0.43957	-0.01144	0.5566	0.51598	0.4301	0.4359	0.31729	0.46322	0.39217
PNG	0.4191	0.21855	0.2721	0.33039	0.19631	0.15876	0.20898	0.16743	0.19501	0.18262	0.3322
Peru	0.3	0.13174	0.20241	0.21416	0.02811	-0.02338	0.09464	-0.01771	0.03593	0.05582	0.23946	0.06666
Tanzania	0.47344	0.02753	0.39919	0.05341	-0.00383	0.01245	0.00245	0.02282	-0.0031	-0.00247	0.43009	0.1915	0.04122
Thailand	0.17143	0.34837	0.08058	0.45838	0.37396	0.29967	0.33837	0.23294	0.34251	0.29713	0.10657	0.16482	0.14715	0.32279

## Sheet: CSP
Analyses of major malaria pre-erythrocytic stage antigens using worldwide isolates identify vaccine candidate variants and epitopes.
Ouattara et al.
Supplemental Table 4: Fst between countries
	Brazil	Burkina Faso	Cameroon	Cambodia	Colombia	French Guiana	Guinea	Kenya	Malawi	Mali	Myanmar	PNG	Peru	Tanzania	Thailand
Brazil
Burkina	0.19657
Cambodia	0.29548	0.18164
Cameroon	0.14793	0.07747	0.18706
Colombia	0.39672	0.22511	0.27425	0.13271
French Guiana	0.01441	0.14618	0.2006	0.1314	0.3267
Guinea	0.1529	0.04198	0.1907	0.02705	0.17402	0.11581
Kenya	0.21063	0.01341	0.16893	0.063	0.20415	0.16519	0.03406
Malawi	0.16867	0.0676	0.18086	0.03203	0.13771	0.12968	0.03131	0.06921
Mali	0.15266	0.03508	0.20659	0.04389	0.19682	0.11433	0.0026	0.03956	0.02721
Myanmar	0.40875	0.31884	0.0913	0.25885	0.31992	0.31239	0.30079	0.30897	0.26299	0.31888
PNG	0.38325	0.22335	0.12563	0.1923	0.2224	0.28965	0.21323	0.21159	0.20189	0.24571	0.20057
Thailand	0.28278	0.18857	0.01576	0.1738	0.24477	0.19735	0.18702	0.1745	0.17471	0.20394	0.04661	0.10357
Tanzania	0.1577	0.04448	0.19626	0.01498	0.17512	0.13807	0.00574	0.02719	0.02973	0.0147	0.30568	0.21088	0.19395
Peru	0.28765	0.18553	0.1814	0.16648	0.22548	0.17335	0.1857	0.21206	0.1879	0.20658	0.26184	0.14613	0.16229	0.2068

## Sheet: LSA1
Analyses of major malaria pre-erythrocytic stage antigens using worldwide isolates identify vaccine candidate variants and epitopes.
Ouattara et al.
Supplemental Table 4: Fst between countries
	Brazil	Burkina Faso	Cameroon	Cambodia	Colombia	French Guiana	Guinea	Kenya	Malawi	Mali	Myanmar	PNG	Peru	Tanzania	Thailand
Brazil
Burkina	0.2454
Cambodia	0.20427	0.10744
Cameroon	0.34097	0.10699	0.23699
Colombia	0.27847	0.09691	0.10213	0.235
French Guiana	0.32966	0.19476	0.17242	0.30653	0.19082
Guinea	0.24261	0.0158	0.07244	0.13305	0.08487	0.18737
Kenya	0.19234	0.0164	0.05325	0.12553	0.05737	0.15353	0.00458
Malawi	0.04466	0.16074	0.11547	0.26999	0.17244	0.28969	0.13982	0.10077
Mali	0.16106	0.08321	0.05135	0.23225	0.09551	0.20649	0.04344	0.03144	0.06079
Myanmar	0.30091	0.09735	0.03902	0.2607	0.10484	0.20392	0.07482	0.0486	0.16771	0.06471
PNG	0.25239	0.08947	0.08778	0.17968	0.12625	0.12976	0.08712	0.06998	0.19392	0.12998	0.09666
Peru	0.25053	0.10526	0.1264	0.19947	0.14517	0.04043	0.10292	0.09623	0.22286	0.15774	0.15382	0.06152
Tanzania	0.23717	0.01865	0.08497	0.13263	0.07552	0.16713	0.01913	0.00177	0.14618	0.06246	0.07793	0.07357	0.10876
Thailand	0.2451	0.1126	0.04944	0.26295	0.1267	0.23069	0.09745	0.06372	0.13439	0.06893	0.02674	0.13028	0.17574	0.09888

## Sheet: P36
Analyses of major malaria pre-erythrocytic stage antigens using worldwide isolates identify vaccine candidate variants and epitopes.
Ouattara et al.
Supplemental Table 4: Fst between countries
	Brazil	Burkina Faso	Cambodia	Cameroon	Colombia	French Guiana	Guinea	Kenya	Malawi	Mali	Myanmar	PNG	Peru	Thailand	Tanzania
Brazil
Burkina	0.07792
Cambodia	0.85951	0.70755
Cameroon	0.0379	0.00452	0.77731
Colombia	0	0.07792	0.85951	0.0379
French Guiana	0	0.07792	0.85951	0.0379	0
Guinea	0.04303	-0.00143	0.71838	0.00048	0.04303	0.04303
Kenya	0.01786	0.01867	0.81471	-0.0052	6 0.01786	0.01786	0.00681
Malawi	0.06184	-0.00545	0.66016	0.01097	0.06184	0.0618	-0.00068	0.02186
Mali	0.03827	-0.0008	0.76422	-0.00565	0.03827	0.03827	-0.00415	-0.00479	0.0046
Myanmar	0.94118	0.803	0.01014	0.86604	0.94118	0.94118	0.80772	0.90143	0.75186	0.85367
PNG	0.813	0.66041	-0.00737	0.73069	0.813	0.813	0.674	0.76746	0.61685	0.7178	0.02078
Peru	0	0.07792	0.85951	0.0379	0	0	0.04303	0.01786	0.06184	0.03827	0.94118	0.813
Thailand	0.65714	0.47006	0.0867	0.55552	0.65714	0.65714	0.49505	0.59841	0.4323	0.54057	0.19248	0.05906	0.65714
Tanzania	0.04975	-0.01083	0.70901	-0.00153	0.049	0.04975	-0.00678	0.00632	-0.00494	-0.00651	0.80077	0.66374	0.04975	0.47996

## Sheet: P52
Analyses of major malaria pre-erythrocytic stage antigens using worldwide isolates identify vaccine candidate variants and epitopes.
Ouattara et al.
Supplemental Table 4: Fst between countries
	Brazil	Burkina Faso	Cambodia	Cameroon	Colombia	French Guiana	Guinea	Kenya	Malawi	Mali	Myanmar	PNG	Peru	Tanzania	Thailand
Brazil
Burkina	0.47747
Cambodia	0.58328	0.42206
Cameroon	0.34905	0.12558	0.40378
Colombia	0.48409	0.00486	0.38525	0.16528
French Guiana	0.03736	0.34301	0.47317	0.25043	0.36286
Guinea	0.35545	0.061	0.24539	0.08675	0.02965	0.25463
Kenya	0.43591	-0.00859	0.3936	0.09526	0.01674	0.29772	0.04421
Malawi	0.35766	0.05707	0.29024	0.05533	0.03498	0.26322	0.00891	0.04559
Mali	0.39431	0.02942	0.28252	0.11317	-0.004	0.28228	0.00233	0.02243	0.01745
Myanmar	0.57792	0.33684	0.02698	0.34617	0.30499	0.45869	0.18095	0.30572	0.23516	0.20861
PNG	0.57598	0.40918	0.18782	0.40697	0.38682	0.47458	0.27827	0.38429	0.3177	0.30308	0.16995
Peru	0.23304	0.18517	0.23379	0.17783	0.1257	0.14371	0.06315	0.16	0.07516	0.08226	0.24292	0.30116
Tanzania	0.30414	0.08168	0.28805	0.02954	0.07621	0.20292	0.01681	0.05619	0.0096	0.03771	0.24121	0.31724	0.05104
Thailand	0.60563	0.3499	0.09118	0.3787	0.33568	0.47391	0.22071	0.31923	0.27653	0.24007	-0.01663	0.19659	0.28571	0.27823

## Sheet: SAP1
Analyses of major malaria pre-erythrocytic stage antigens using worldwide isolates identify vaccine candidate variants and epitopes.
Ouattara et al.
Supplemental Table 4: Fst between countries
	Brazil	Burkina Faso	Cameroon	Colombia	French Guiana	Guinea	Kenya	Malawi	Mali	Myanmar	PNG	Peru	Tanzania	Thailand	Cambodia
Brazil
Burkina	0.5001
Cameroon	0.4174	0.101
Colombia	0.4378	0.1252	0.0357
French Guiana	0.4894	0.0998	0.1306	0.1418
Guinea	0.4314	0.0809	0.0055	0.0549	0.1078
Kenya	0.4727	0.0123	0.0725	0.0964	0.0844	0.0526
Mali	0.3378	0.0959	0.0171	0.0488	0.111	0.0181	0.0689
Malawi	0.2543	0.1573	0.081	0.0979	0.1664	0.0895	0.1248	0.0385
Myanmar	0.3905	0.1749	0.0537	0.0221	0.1915	0.0791	0.1371	0.0643	0.0837
Peru	0.4263	0.1124	0.0502	0.081	0.1467	0.0428	0.07	0.0618	0.1253	0.1032
PNG	0.47	0.0757	0.0651	0.0586	0.1474	0.065	0.0606	0.0709	0.129	0.0914	0.0526
Tanzania	0.4078	0.0773	0.0143	0.0422	0.1223	0.016	0.0418	0.0227	0.075	0.0628	0.0255	0.0442
Thailand	0.4585	0.2013	0.1058	0.0649	0.2139	0.1183	0.1762	0.0932	0.1329	0.0775	0.1604	0.1487	0.11
Cambodia	0.4374	0.15	0.0464	-0.0048	0.1605	0.069	0.1201	0.0574	0.1022	0.017	0.0996	0.0725	0.0558	0.0599

## Sheet: SPECT2
Analyses of major malaria pre-erythrocytic stage antigens using worldwide isolates identify vaccine candidate variants and epitopes.
Ouattara et al.
Supplemental Table 4: Fst between countries
	Brazil	Burkina Faso	Cameroon	Cambodia	Colombia	French Guiana	Guinea	Kenya	Malawi	Mali	Myanmar	PNG	Peru	Tanzania	Thailand
Brazil
Burkina	0.24399
Cameroon	0.3109	0.02835
Cambodia	0.49634	0.18724	0.22906
Colombia	0.22901	0.13647	0.22012	0.38303
Frech Guiana	0.10969	0.19746	0.25823	0.36447	0.13953
Guinea	0.24511	-0.0027	0.03212	0.21074	0.16106	0.20776
Kenya	0.18677	0.03564	0.05266	0.13712	0.16062	0.15693	0.03346
Mali	0.22716	0.00203	0.03176	0.21054	0.17644	0.19938	0.00012	0.03096
Malawi	0.25734	0.03801	0.06614	0.21664	0.20867	0.22939	0.02562	0.02537	0.02985
Myanmar	0.30395	0.15475	0.18722	0.07903	0.1942	0.20301	0.18019	0.11888	0.18752	0.20357
Peru	0.20948	0.16265	0.22046	0.37846	-0.0278	0.111	9 0.18566	0.16044	0.19759	0.233	0.15122
PNG	0.31168	0.21115	0.26488	0.3535	0.14273	0.18679	0.23517	0.19192	0.23855	0.26732	0.15767	0.09428
Tanzania	0.24554	0.0218	0.04798	0.1945	0.17337	0.20413	0.01628	0.0165	0.02205	0.00306	0.17804	0.19513	0.23043
Thailand	0.55849	0.20765	0.24267	0.0259	0.41268	0.40983	0.23602	0.16853	0.23769	0.24791	0.09457	0.4076	0.38037	0.21505

## Sheet: UIS3
Analyses of major malaria pre-erythrocytic stage antigens using worldwide isolates identify vaccine candidate variants and epitopes.
Ouattara et al.
Supplemental Table 4: Fst between countries
	Brazil	Burkina Faso	Cambodia	Cameroon	Colombia	French Guiana	Guinea	Kenya	Malawi	Mali	Myanmar	PNG	Peru	Tanzania	Thailand
Brazil
Burkina	0.0524
Cambodia	0.13225	0.00057
Cameroon	0.06068	-0.00156	0.01618
Colombia	0.14286	0	0.00781	0.01698
French Guiana	0.06525	0.02739	0.08374	0.04413	0.0898
Guinea	0.08112	-0.00364	-0.00053	0.00633	0.00063	0.04837
Kenya	0.09869	0	0.00198	0.00598	0.00714	0.0641	0.00064
Malawi	0.04908	0.00375	0.01547	0.0094	0.01839	0.04604	0.00919	0.00864
Mali	0.06912	-0.00716	0.00458	0.00436	0.00408	0.03483	-0.00326	0.0055	0 0.0085
Myanmar	0.10942	0	0.0017	0.01264	0	0.06984	0.00041	0.00437	0.01406	0.00263
PNG	0.13383	0.05594	0.09115	0.07185	0.12414	0.10579	0.0683	0.06478	0.05872	0.07931	0.09349
Peru	-0.07381	0.03144	0.09276	0.03742	0.1	0.04336	0.05374	0.06978	0.0268	0.04083	0.0766	0.11165
Tanzania	0.09121	0	-0.00284	0.00355	0	0.05871	-0.00083	-0.00487	0.00341	0.00202	0	0.06178	0.06385
Thailand	0.14286	0	0.00781	0.01698	0	0.0898	0.00063	0.00714	0.01839	0.00408	0	0.12414	0.1	0

## Sheet: LSA3
Analyses of major malaria pre-erythrocytic stage antigens using worldwide isolates identify vaccine candidate variants and epitopes.
Ouattara et al.
Supplemental Table 4: Fst between countries
	Brazil	Burkina Faso	Cameroon	Cambodia	Colombia	French Guiana	Guinea	Kenya	Malawi	Mali	Myanmar	PNG	Peru	Tanzania	Thailand
Brazil
Burkina	0.28178
Cameroon	0.23359	0.18519
Cambodia	0.27468	0.16015	0.20733
Colombia	0.44026	0.16284	0.22032	0.31881
French Guiana	0.26908	0.1464	0.24655	0.23934	0.31388
Guinea	0.18593	0.09813	0.078	0.11635	0.21207	0.16234
Kenya	0.25202	0.01745	0.18333	0.16534	0.18385	0.08518	0.09959
Mali	0.1992	0.06119	0.13589	0.10553	0.20972	0.10022	0.02395	0.05345
Malawi	0.18815	0.05738	0.15848	0.1193	0.2341	0.08763	0.04829	0.03425	0.0084
Myanmar	0.22571	0.21156	0.1719	0.04515	0.35196	0.27685	0.09694	0.20798	0.12045	0.14369
Peru	0.16493	0.13709	0.14485	0.13928	0.21557	0.10133	0.08783	0.13095	0.09316	0.10311	0.11944
PNG	0.2862	0.07471	0.16435	0.06808	0.23535	0.19843	0.07431	0.09214	0.06398	0.07356	0.10948	0.13228
Tanzania	0.20468	0.02968	0.09532	0.11571	0.15609	0.12644	0.02667	0.03056	0.02047	0.02605	0.12525	0.09453	0.05362
Thailand	0.24846	0.15701	0.16668	0.02704	0.31503	0.2286	0.06641	0.15535	0.06983	0.08622	0.03121	0.11738	0.04746	0.08863
