# Supplementary material for: An In Silico Analysis of Malaria Pre-Erythrocytic-Stage Antigens Interpreting Worldwide Genetic Data to Suggest Vaccine Candidate Variants and Epitopes
Source: Microorganisms. 2022 May 25;10(6):1090. doi: 10.3390/microorganisms10061090 (PMC9231253; doi:10.3390/microorganisms10061090)
Supplement: Supplementary file 1 [file microorganisms-10-01090-s001.zip › Supplemental Table S5_Haplotype distribution_countries_Ouattara.xlsx]

## Sheet: SAP1
Analyses of major malaria pre-erythrocytic stage antigens using worldwide isolates identify vaccine candidate variants and epitopes.
Ouattara et al.
Supplemental Table 5: Distribution of ten major haplotypes by countries. The top vaue is the number of the given haplotype and the bottom value is the the haplotype percentage.
	Haplotype	Brazil	Burkina	Cambodia	Cameroon	Colombia	Control	French Guiana	Guinea	Kenya	Malawi	Mali	Myanmar	PNG	Peru	Tanzania	Thailand	Total
	Haplotype 1	0	1	13	0	0	2	2	0	1	9	1	0	0	0	0	2	31
		0	0.1	1.28	0	0	0.2	0.2	0	0.1	0.89	0.1	0	0	0	0	0.2	3.05
	Haplotype 2	0	0	14	0	0	0	0	0	0	0	0	1	0	0	0	8	23
		0	0	1.38	0	0	0	0	0	0	0	0	0.1	0	0	0	0.79	2.27
	Haplotype 3	0	0	0	4	1	0	3	4	0	0	0	0	0	0	0	0	12
		0	0	0	0.39	0.1	0	0.3	0.39	0	0	0	0	0	0	0	0	1.18
	Haplotype 4	9	0	0	0	0	0	0	0	0	0	0	0	0	0	0	0	9
		0.89	0	0	0	0	0	0	0	0	0	0	0	0	0	0	0	0.89
	Haplotype 5	0	0	2	1	0	0	0	4	0	0	1	0	0	0	0	0	8
		0	0	0.2	0.1	0	0	0	0.39	0	0	0.1	0	0	0	0	0	0.79
	Haplotype 6	0	0	8	0	0	0	0	0	0	0	0	0	0	0	0	0	8
		0	0	0.79	0	0	0	0	0	0	0	0	0	0	0	0	0	0.79
	Haplotype 7	0	0	6	0	0	0	0	0	0	0	0	0	0	0	0	0	6
		0	0	0.59	0	0	0	0	0	0	0	0	0	0	0	0	0	0.59
	Haplotype 8	0	4	0	0	0	0	1	0	0	0	0	0	0	0	0	0	5
		0	0.39	0	0	0	0	0.1	0	0	0	0	0	0	0	0	0	0.49
	Haplotype 9	0	0	0	1	0	0	0	0	0	1	0	0	2	1	0	0	5
		0	0	0	0.1	0	0	0	0	0	0.1	0	0	0.2	0.1	0	0	0.49
	Haplotype 10	0	0	0	0	0	0	4	0	0	0	0	0	0	0	0	0	4
		0	0	0	0	0	0	0.39	0	0	0	0	0	0	0	0	0	0.39
	Others	13	51	86	124	15	3	26	115	56	140	97	17	57	10	68	26	904
		0.590909	0.910714	0.666667	0.953846	0.9375	0.6	0.722222	0.934959	0.982456	0.933333	0.979798	0.944444	0.966102	0.909091	1	0.722222	0.89064
	Total	22	56	129	130	16	5	36	123	57	150	99	18	59	11	68	36	1015
		2.17	5.52	12.71	12.81	1.58	0.49	3.55	12.12	5.62	14.78	9.75	1.77	5.81	1.08	6.7	3.55	100

## Sheet: CELTOS
Analyses of major malaria pre-erythrocytic stage antigens using worldwide isolates identify vaccine candidate variants and epitopes.
Ouattara et al.
Supplemental Table 5: Distribution of ten major haplotypes by countries. The top vaue is the number of the given haplotype and the bottom value is the the haplotype percentage.
Haplotype	Brazil	Burkina	Cambodia	Cameroon	Colombia	French_Guiana	Guinea	Kenya	Malawi	Mali	Myanmar	PNG	Peru	Tanzania	Thailand	Total
Haplotype 1	21	2	0	0	1	19	0	0	1	3	0	0	11	1	0	59
	2.08	0.2	0	0	0.1	1.88	0	0	0.1	0.3	0	0	1.09	0.1	0	5.84
Haplotype 2	0	0	26	0	0	0	0	0	0	0	2	11	0	0	2	41
	0	0	2.57	0	0	0	0	0	0	0	0.2	1.09	0	0	0.2	4.06
Haplotype 3	0	1	13	0	0	2	1	0	12	5	0	0	0	0	2	36
	0	0.1	1.29	0	0	0.2	0.1	0	1.19	0.5	0	0	0	0	0.2	3.56
Haplotype 4	0	2	0	2	0	0	8	5	2	4	0	4	0	7	0	34
	0	0.2	0	0.2	0	0	0.79	0.5	0.2	0.4	0	0.4	0	0.69	0	3.37
Haplotype 5	0	0	18	0	0	0	0	2	1	0	0	0	0	3	4	28
	0	0	1.78	0	0	0	0	0.2	0.1	0	0	0	0	0.3	0.4	2.77
Haplotype 6	0	0	0	0	0	0	0	0	0	0	0	20	0	0	0	20
	0	0	0	0	0	0	0	0	0	0	0	1.98	0	0	0	1.98
Haplotype 7	0	0	19	0	0	0	0	0	0	0	0	0	0	0	1	20
	0	0	1.88	0	0	0	0	0	0	0	0	0	0	0	0.1	1.98
Haplotype 8	0	2	0	3	0	0	5	3	2	1	0	0	0	4	0	20
	0	0.2	0	0.3	0	0	0.5	0.3	0.2	0.1	0	0	0	0.4	0	1.98
Haplotype 9	0	0	0	7	0	0	2	2	2	3	0	0	0	3	0	19
	0	0	0	0.69	0	0	0.2	0.2	0.2	0.3	0	0	0	0.3	0	1.88
Haplotype 10	0	0	3	0	0	0	0	0	0	0	4	4	0	0	6	17
	0	0	0.3	0	0	0	0	0	0	0	0.4	0.4	0	0	0.59	1.68
Others	1	49	50	118	15	15	107	45	130	83	12	20	0	50	21	716
	0.0454545	0.875	0.387597	0.907692	0.9375	0.416667	0.869919	0.789474	0.866667	0.838384	0.666667	0.338983	0	0.735294	0.583333	0.708911
Total	22	56	129	130	16	36	123	57	150	99	18	59	11	68	36	1010
	2.18	5.54	12.77	12.87	1.58	3.56	12.18	5.64	14.85	9.8	1.78	5.84	1.09	6.73	3.56	100

## Sheet: P36
Analyses of major malaria pre-erythrocytic stage antigens using worldwide isolates identify vaccine candidate variants and epitopes.
Ouattara et al.
Supplemental Table 5: Distribution of ten major haplotypes by countries. The top vaue is the number of the given haplotype and the bottom value is the the haplotype percentage.
Haplotype	Brazil	Burkina	Cambodia	Cameroon	Columbia	French_Guiana	Guinea	Kenya	Malawi	Mali	Myanmar	PNG	Peru	Tanzania	Thailand	Total
Haplotype1	22	49	17	123	16	36	112	55	131	92	1	9	11	62	12	748
	2.18	4.85	1.68	12.18	1.58	3.56	11.09	5.45	12.97	9.11	0.1	0.89	1.09	6.14	1.19	74.06
Haplotype 2	0	6	112	7	0	0	6	2	12	5	17	50	0	5	24	246
	0	0.59	11.09	0.69	0	0	0.59	0.2	1.19	0.5	1.68	4.95	0	0.5	2.38	24.36
Haplotype 3	0	0	0	0	0	0	3	0	2	1	0	0	0	1	0	7
	0	0	0	0	0	0	0.3	0	0.2	0.1	0	0	0	0.1	0	0.69
Haplotype 4	0	0	0	0	0	0	1	0	1	0	0	0	0	0	0	2
	0	0	0	0	0	0	0.1	0	0.1	0	0	0	0	0	0	0.2
Others	0	1	0	0	0	0	1	0	4	1	0	0	0	0	0	7
	0	0.0178571	0	0	0	0	0.00813008	0	0.0266667	0.010101	0	0	0	0	0	0.00693069
Total	22	56	129	130	16	36	123	57	150	99	18	59	11	68	36	1010
	2.18	5.54	12.77	12.87	1.58	3.56	12.18	5.64	14.85	9.8	1.78	5.84	1.09	6.73	3.56	100

## Sheet: UIS4
Analyses of major malaria pre-erythrocytic stage antigens using worldwide isolates identify vaccine candidate variants and epitopes.
Ouattara et al.
Supplemental Table 5: Distribution of ten major haplotypes by countries. The top vaue is the number of the given haplotype and the bottom value is the the haplotype percentage.
Haplotype	Brazil	Burkina	Cambodia	Cameroon	Colombia	French Guiana	Guinea	Kenya	Malawi	Mali	Myanmar	PNG	Peru	Tanzania	Thailand	Total
Haplotype 1	22	15	116	27	6	17	37	29	59	38	17	26	7	25	29	470
	2.18	1.49	11.49	2.67	0.59	1.68	3.66	2.87	5.84	3.76	1.68	2.57	0.69	2.48	2.87	46.53
Haplotype 2	0	9	0	34	9	17	26	11	68	20	0	4	4	24	0	226
	0	0.89	0	3.37	0.89	1.68	2.57	1.09	6.73	1.98	0	0.4	0.4	2.38	0	22.38
Haplotype 3	0	14	0	43	0	0	30	8	11	24	0	0	0	9	0	139
	0	1.39	0	4.26	0	0	2.97	0.79	1.09	2.38	0	0	0	0.89	0	13.76
Haplotype 4	0	3	13	0	1	1	3	1	3	2	1	25	0	0	7	60
	0	0.3	1.29	0	0.1	0.1	0.3	0.1	0.3	0.2	0.1	2.48	0	0	0.69	5.94
Haplotype 5	0	1	0	6	0	1	7	7	2	6	0	0	0	3	0	33
	0	0.1	0	0.59	0	0.1	0.69	0.69	0.2	0.59	0	0	0	0.3	0	3.27
Haplotype 6	0	3	0	10	0	0	9	0	2	5	0	0	0	3	0	32
	0	0.3	0	0.99	0	0	0.89	0	0.2	0.5	0	0	0	0.3	0	3.17
Haplotype 7	0	2	0	2	0	0	3	0	2	1	0	0	0	0	0	10
	0	0.2	0	0.2	0	0	0.3	0	0.2	0.1	0	0	0	0	0	0.99
Haplotype 8	0	3	0	1	0	0	3	0	0	1	0	0	0	0	0	8
	0	0.3	0	0.1	0	0	0.3	0	0	0.1	0	0	0	0	0	0.79
Others	0	6	0	7	0	0	5	1	3	2	0	4	0	4	0	32
	0	0.107143	0	0.0538462	0	0	0.0406504	0.0175439	0.02	0.020202	0	0.0677966	0	0.0588235	0	0.0316832
Total	22	56	129	130	16	36	123	57	150	99	18	59	11	68	36	1010
	2.18	5.54	12.77	12.87	1.58	3.56	12.18	5.64	14.85	9.8	1.78	5.84	1.09	6.73	3.56	100

## Sheet: UIS3
Analyses of major malaria pre-erythrocytic stage antigens using worldwide isolates identify vaccine candidate variants and epitopes.
Ouattara et al.
Supplemental Table 5: Distribution of ten major haplotypes by countries. The top vaue is the number of the given haplotype and the bottom value is the the haplotype percentage.
Haplotype	Brazil	Burkina	Cambodia	Cameroon	Colombia	French Guiana	Guinea	Kenya	Malawi	Mali	Myanmar	PNG	Peru	Tanzania	Thailand	Total
Haplotype 1	22	50	129	124	16	31	118	56	142	93	18	59	11	66	36	971
	2.18	4.95	12.77	12.28	1.58	3.07	11.68	5.54	14.06	9.21	1.78	5.84	1.09	6.53	3.56	96.14
Haplotype 2	0	1	0	1	0	5	1	0	0	2	0	0	0	0	0	10
	0	0.1	0	0.1	0	0.5	0.1	0	0	0.2	0	0	0	0	0	0.99
Haplotype 3	0	1	0	3	0	0	0	1	3	0	0	0	0	0	0	8
	0	0.1	0	0.3	0	0	0	0.1	0.3	0	0	0	0	0	0	0.79
Haplotype 4	0	0	0	1	0	0	0	0	2	0	0	0	0	1	0	4
	0	0	0	0.1	0	0	0	0	0.2	0	0	0	0	0.1	0	0.4
Haplotype 5	0	0	0	1	0	0	1	0	0	1	0	0	0	0	0	3
	0	0	0	0.1	0	0	0.1	0	0	0.1	0	0	0	0	0	0.3
Others	0	4	0	0	0	0	3	0	3	3	0	0	0	1	0	14
	0	0.0714286	0	0	0	0	0.0243902	0	0.02	0.030303	0	0	0	0.0147059	0	0.0138614
Total	22	56	129	130	16	36	123	57	150	99	18	59	11	68	36	1010
	2.18	5.54	12.77	12.87	1.58	3.56	12.18	5.64	14.85	9.8	1.78	5.84	1.09	6.73	3.56	100

## Sheet: SPECT2
Analyses of major malaria pre-erythrocytic stage antigens using worldwide isolates identify vaccine candidate variants and epitopes.
Ouattara et al.
Supplemental Table 5: Distribution of ten major haplotypes by countries. The top vaue is the number of the given haplotype and the bottom value is the the haplotype percentage.
Haplotype	Brazil	Burkina	Cambodia	Cameroon	Colombia	French_Guiana	Guinea	Kenya	Malawi	Mali	Myanmar	PNG	Peru	Tanzania	Thailand	Total
Haplotype 1	15	1	21	2	0	8	9	3	13	4	0	8	0	2	2	88
	1.49	0.1	2.08	0.2	0	0.79	0.89	0.3	1.29	0.4	0	0.79	0	0.2	0.2	8.71
Haplotype 2	0	1	55	1	0	0	0	1	0	0	7	3	0	0	15	83
	0	0.1	5.45	0.1	0	0	0	0.1	0	0	0.69	0.3	0	0	1.49	8.22
Haplotype 3	6	0	5	0	4	9	1	0	0	0	3	14	5	1	1	49
	0.59	0	0.5	0	0.4	0.89	0.1	0	0	0	0.3	1.39	0.5	0.1	0.1	4.85
Haplotype 4	1	0	15	3	3	2	1	1	0	1	0	4	2	0	8	41
	0.1	0	1.49	0.3	0.3	0.2	0.1	0.1	0	0.1	0	0.4	0.2	0	0.79	4.06
Haplotype 5	0	1	0	5	0	0	9	0	5	5	0	0	0	5	0	30
	0	0.1	0	0.5	0	0	0.89	0	0.5	0.5	0	0	0	0.5	0	2.97
Haplotype 6	0	1	5	2	1	5	9	0	3	1	0	0	0	0	1	28
	0	0.1	0.5	0.2	0.1	0.5	0.89	0	0.3	0.1	0	0	0	0	0.1	2.77
Haplotype 7	0	3	0	1	3	0	5	1	3	4	0	0	2	2	0	24
	0	0.3	0	0.1	0.3	0	0.5	0.1	0.3	0.4	0	0	0.2	0.2	0	2.38
Haplotype 8	0	0	0	0	0	0	0	0	0	0	0	22	0	0	0	22
	0	0	0	0	0	0	0	0	0	0	0	2.18	0	0	0	2.18
Haplotype 9	0	1	0	2	0	0	1	3	5	0	0	0	0	2	0	14
	0	0.1	0	0.2	0	0	0.1	0.3	0.5	0	0	0	0	0.2	0	1.39
Haplotype 10	0	2	0	1	0	0	4	1	0	4	0	0	0	1	0	13
	0	0.2	0	0.1	0	0	0.4	0.1	0	0.4	0	0	0	0.1	0	1.29
Others	0	46	27	114	5	12	84	47	121	80	8	8	2	55	9	618
	0	0.821429	0.210938	0.870229	0.3125	0.333333	0.682927	0.824561	0.806667	0.808081	0.444444	0.135593	0.181818	0.808824	0.25	0.611881
Total	22	56	128	131	16	36	123	57	150	99	18	59	11	68	36	1010
	2.18	5.54	12.67	12.97	1.58	3.56	12.18	5.64	14.85	9.8	1.78	5.84	1.09	6.73	3.56	100

## Sheet: P52
Analyses of major malaria pre-erythrocytic stage antigens using worldwide isolates identify vaccine candidate variants and epitopes.
Ouattara et al.
Supplemental Table 5: Distribution of ten major haplotypes by countries. The top vaue is the number of the given haplotype and the bottom value is the the haplotype percentage.
Haplotype	Brazil	Burkina	Cambodia	Cameroon	Colombia	French Guiana	Guinea	Kenya	Malawi	Mali	Myanmar	PNG	Peru	Tanzania	Thailand	Total
Haplotype 1	3	0	80	9	0	5	12	3	11	5	8	11	2	5	11	165
	0.3	0	7.92	0.89	0	0.5	1.19	0.3	1.09	0.5	0.79	1.09	0.2	0.5	1.09	16.34
Haplotype 2	0	17	0	16	4	0	24	20	17	25	2	1	1	10	2	139
	0	1.68	0	1.58	0.4	0	2.38	1.98	1.68	2.48	0.2	0.1	0.1	0.99	0.2	13.76
Haplotype 3	0	1	33	3	3	0	9	4	3	5	7	14	1	4	19	106
	0	0.1	3.27	0.3	0.3	0	0.89	0.4	0.3	0.5	0.69	1.39	0.1	0.4	1.88	10.5
Haplotype 4	0	7	0	7	4	0	12	3	18	13	0	0	1	9	0	74
	0	0.69	0	0.69	0.4	0	1.19	0.3	1.78	1.29	0	0	0.1	0.89	0	7.33
Haplotype 5	0	7	14	0	0	5	4	5	15	7	0	2	0	3	2	64
	0	0.69	1.39	0	0	0.5	0.4	0.5	1.49	0.69	0	0.2	0	0.3	0.2	6.34
Haplotype 6	0	1	0	17	0	0	4	5	9	0	0	0	0	6	0	42
	0	0.1	0	1.68	0	0	0.4	0.5	0.89	0	0	0	0	0.59	0	4.16
Haplotype 7	0	3	0	14	0	0	1	2	10	2	0	0	0	1	0	33
	0	0.3	0	1.39	0	0	0.1	0.2	0.99	0.2	0	0	0	0.1	0	3.27
Haplotype 8	14	0	0	0	0	12	0	0	0	0	0	0	2	1	0	29
	1.39	0	0	0	0	1.19	0	0	0	0	0	0	0.2	0.1	0	2.87
Haplotype 9	3	1	0	2	3	1	4	1	3	4	0	0	4	2	0	28
	0.3	0.1	0	0.2	0.3	0.1	0.4	0.1	0.3	0.4	0	0	0.4	0.2	0	2.77
Haplotype 10	0	1	0	1	0	0	6	0	13	3	0	0	0	0	0	24
	0	0.1	0	0.1	0	0	0.59	0	1.29	0.3	0	0	0	0	0	2.38
Others	2	18	2	61	2	13	47	14	51	35	1	31	0	27	2	306
	0.0909091	0.321429	0.0155039	0.469231	0.125	0.361111	0.382114	0.245614	0.34	0.353535	0.0555556	0.525424	0	0.397059	0.0555556	0.30297
Total	22	56	129	130	16	36	123	57	150	99	18	59	11	68	36	1010
	2.18	5.54	12.77	12.87	1.58	3.56	12.18	5.64	14.85	9.8	1.78	5.84	1.09	6.73	3.56	100

## Sheet: LSA3
	Analyses of major malaria pre-erythrocytic stage antigens using worldwide isolates identify vaccine candidate variants and epitopes.
	Ouattara et al.
	Supplemental Table 5: Distribution of ten major haplotypes by countries. The top vaue is the number of the given haplotype and the bottom value is the the haplotype percentage.
	Haplotype	Brazil	Burkina	Cambodia	Cameroon	Colombia	Control	French Guiana	Guinea	Kenya	Malawi	Mali	Myanmar	PNG	Peru	Tanzania	Thailand	Total
	Haplotype 1	1	0	9	1	0	2	3	0	1	15	7	0	0	0	0	2	41
		0.1	0	0.89	0.1	0	0.2	0.3	0	0.1	1.48	0.69	0	0	0	0	0.2	4.04
	Haplotype 2	0	0	7	0	0	0	0	0	0	0	0	1	1	0	0	2	11
		0	0	0.69	0	0	0	0	0	0	0	0	0.1	0.1	0	0	0.2	1.08
	Haplotype 3	0	0	0	6	0	0	0	3	0	0	1	0	0	0	0	0	10
		0	0	0	0.59	0	0	0	0.3	0	0	0.1	0	0	0	0	0	0.99
	Haplotype 4	0	0	5	0	0	0	0	0	0	0	0	0	0	0	0	4	9
		0	0	0.49	0	0	0	0	0	0	0	0	0	0	0	0	0.39	0.89
	Haplotype 5	0	0	3	0	0	0	1	0	1	1	1	0	1	0	0	0	8
		0	0	0.3	0	0	0	0.1	0	0.1	0.1	0.1	0	0.1	0	0	0	0.79
	Haplotype 6	0	0	6	0	0	0	0	0	0	0	0	0	0	0	0	0	6
		0	0	0.59	0	0	0	0	0	0	0	0	0	0	0	0	0	0.59
	Haplotype 7	0	0	2	0	0	0	0	1	0	0	0	1	1	0	0	0	5
		0	0	0.2	0	0	0	0	0.1	0	0	0	0.1	0.1	0	0	0	0.49
	Haplotype 8	0	1	1	0	0	0	0	0	0	1	0	0	2	0	0	0	5
		0	0.1	0.1	0	0	0	0	0	0	0.1	0	0	0.2	0	0	0	0.49
	Haplotype 9	1	0	0	0	0	0	2	0	0	0	0	0	0	2	0	0	5
		0.1	0	0	0	0	0	0.2	0	0	0	0	0	0	0.2	0	0	0.49
	Haplotype 10	0	0	0	0	0	0	0	2	0	0	1	0	0	0	1	0	4
		0	0	0	0	0	0	0	0.2	0	0	0.1	0	0	0	0.1	0	0.39
	Others	20	55	96	123	16	3	30	117	55	132	90	16	54	9	68	27	911
		0.909091	0.982143	0.744186	0.946154	1	0.6	0.833333	0.95122	0.964912	0.885906	0.9	0.888889	0.915254	0.818182	0.985507	0.771429	0.897537
	Total	22	56	129	130	16	5	36	123	57	149	100	18	59	11	69	35	1015
		2.17	5.52	12.71	12.81	1.58	0.49	3.55	12.12	5.62	14.68	9.85	1.77	5.81	1.08	6.8	3.45	100

## Sheet: LSA1
Analyses of major malaria pre-erythrocytic stage antigens using worldwide isolates identify vaccine candidate variants and epitopes.
Ouattara et al.
Supplemental Table 5: Distribution of ten major haplotypes by countries. The top vaue is the number of the given haplotype and the bottom value is the the haplotype percentage.
Haplotype	Brazil	Burkina	Cambodia	Cameroon	Columbia	French Guiana	Guinea	Kenya	Malawi	Mali	Myanmar	PNG	Peru	Tanzania	Thailand	Total
Haplotype 1	14	1	11	0	2	2	0	1	71	20	0	0	0	0	2	124
	1.39	0.1	1.09	0	0.2	0.2	0	0.1	7.03	1.98	0	0	0	0	0.2	12.28
Haplotype 2	0	0	7	0	1	0	1	1	4	0	6	2	0	1	15	38
	0	0	0.69	0	0.1	0	0.1	0.1	0.4	0	0.59	0.2	0	0.1	1.49	3.76
Haplotype 3	2	0	4	0	0	0	4	1	12	6	2	1	0	1	1	34
	0.2	0	0.4	0	0	0	0.4	0.1	1.19	0.59	0.2	0.1	0	0.1	0.1	3.37
Haplotype 4	0	0	2	0	0	0	6	0	3	4	1	3	0	7	0	26
	0	0	0.2	0	0	0	0.59	0	0.3	0.4	0.1	0.3	0	0.69	0	2.57
Haplotype 5	0	0	17	0	0	0	0	0	0	0	0	0	0	0	1	18
	0	0	1.68	0	0	0	0	0	0	0	0	0	0	0	0.1	1.78
Haplotype 6	0	0	0	0	0	0	2	0	4	8	0	0	0	2	0	16
	0	0	0	0	0	0	0.2	0	0.4	0.79	0	0	0	0.2	0	1.58
Haplotype 7	0	0	13	0	0	0	0	0	0	0	0	0	0	0	0	13
	0	0	1.29	0	0	0	0	0	0	0	0	0	0	0	0	1.29
Haplotype 8	0	0	0	0	0	9	0	0	0	0	0	0	3	0	0	12
	0	0	0	0	0	0.89	0	0	0	0	0	0	0.3	0	0	1.19
Haplotype 9	0	0	5	0	0	0	0	0	0	0	2	1	0	0	1	9
	0	0	0.5	0	0	0	0	0	0	0	0.2	0.1	0	0	0.1	0.89
Haplotype 10	0	0	1	0	0	7	0	1	0	0	0	0	0	0	0	9
	0	0	0.1	0	0	0.69	0	0.1	0	0	0	0	0	0	0	0.89
Others	6	55	69	130	13	18	110	53	56	61	7	52	8	57	16	711
	0.272727	0.982143	0.534884	1	0.8125	0.5	0.894309	0.929825	0.373333	0.616162	0.388889	0.881356	0.727273	0.838235	0.444444	0.70396
Total	22	56	129	130	16	36	123	57	150	99	18	59	11	68	36	1010
	2.18	5.54	12.77	12.87	1.58	3.56	12.18	5.64	14.85	9.8	1.78	5.84	1.09	6.73	3.56	100

## Sheet: CSP
Analyses of major malaria pre-erythrocytic stage antigens using worldwide isolates identify vaccine candidate variants and epitopes.
Ouattara et al.
Supplemental Table 5: Distribution of ten major haplotypes by countries. The top vaue is the number of the given haplotype and the bottom value is the the haplotype percentage.
Haplotype	Brazil	Burkina	Cambodia	Cameroon	Colombia	French Guiana	Guinea	Kenya	Malawi	Mali	Myannar	PNG	Peru	Tanzania	Thailand	Total
Haplotype 1	0	0	32	0	0	0	0	0	0	0	10	19	0	0	12	73
	0	0	3.17	0	0	0	0	0	0	0	0.99	1.88	0	0	1.19	7.23
Haplotype 2	0	2	0	7	0	0	4	8	3	3	0	1	0	9	0	37
	0	0.2	0	0.69	0	0	0.4	0.79	0.3	0.3	0	0.1	0	0.89	0	3.66
Haplotype 3	0	0	10	1	0	1	0	2	11	4	0	0	0	1	2	32
	0	0	0.99	0.1	0	0.1	0	0.2	1.09	0.4	0	0	0	0.1	0.2	3.17
Haplotype 4	6	2	0	0	0	9	4	0	0	2	0	0	5	1	0	29
	0.59	0.2	0	0	0	0.89	0.4	0	0	0.2	0	0	0.5	0.1	0	2.87
Haplptype 5	12	0	0	0	0	12	0	0	0	0	0	0	0	0	0	24
	1.19	0	0	0	0	1.19	0	0	0	0	0	0	0	0	0	2.38
Haplotype 6	0	2	2	2	0	0	10	1	1	5	0	0	0	0	0	23
	0	0.2	0.2	0.2	0	0	0.99	0.1	0.1	0.5	0	0	0	0	0	2.28
Haplotype 7	0	0	13	0	0	0	0	0	0	0	2	0	0	0	2	17
	0	0	1.29	0	0	0	0	0	0	0	0.2	0	0	0	0.2	1.68
Haplotype 8	0	0	0	0	0	0	0	0	0	0	0	17	0	0	0	17
	0	0	0	0	0	0	0	0	0	0	0	1.68	0	0	0	1.68
Haplotype 9	0	1	0	2	0	0	5	2	1	2	0	0	0	3	0	16
	0	0.1	0	0.2	0	0	0.5	0.2	0.1	0.2	0	0	0	0.3	0	1.58
Haplotype 10	0	1	0	5	0	0	7	1	0	2	0	0	0	0	0	16
	0	0.1	0	0.5	0	0	0.69	0.1	0	0.2	0	0	0	0	0	1.58
Others	18	8	57	17	0	22	30	14	16	18	12	37	5	14	16	284
	0.818182	0.142857	0.44186	0.130769	0	0.611111	0.243902	0.245614	0.106667	0.181818	0.666667	0.627119	0.454545	0.205882	0.444444	0.281188
Total	22	56	129	130	16	36	123	57	150	99	18	59	11	68	36	1010
	2.18	5.54	12.77	12.87	1.58	3.56	12.18	5.64	14.85	9.8	1.78	5.84	1.09	6.73	3.56	100
